# Supplementary material for: Extracting the Temperature Dependence of Both Nanowire Resistivity and Junction Resistance from Electrical Measurements on Printed Silver Nanowire Networks
Source: ACS Appl Electron Mater. 2025 Jan 9;7(2):806–15. doi: 10.1021/acsaelm.4c01965 (PMC11780743; doi:10.1021/acsaelm.4c01965)
Supplement: Supplementary file 1 — el4c01965_si_001.xlsx [file el4c01965_si_001.xlsx]

## Sheet: Fig 1B
L_NW
um
19.635
21.068
40.846
28.047
15.75
26.433
39.609
43.015
39.03
24.368
18.404
22.27
36.097
21.975
34.697
21.698
23.479
35.678
28.445
18.528
35.809
23.815
50.209
20.79
24.075
24.09
28.74
36.035
32.166
30.796
27.561
29.821
21.464
10.179
42.59
23.215
17.09
18.455
18.509
6.407
23.881
24.084
29.925
29.177
36.698
31.907
32.343
24.715
24.209
32.097
26.903
27.563
23.819
35.898
38.536
29.892
29.542
19.749
17.637
11.103
35.5
14.467
57.701
27.543
19.238
32.628
31.15
19.214
29.51
32.861
44.28
36.359
10.919
24.03
24.715
21.633
32.551
22.738
13.51
28.447
41.937
27.642
16.482
27.039
29.23
25.855
20.742
23.869
42.011
34.742
41.969
21.441
20.298
23.606
30.569
24.302
33.297
29.358
13.161
8.591
28.771
30.915
32.568
23.23
21.533
28.913
20.656
32.761
39.683
16.474
18.503
28.335
26.931
23.133
30.398
23.675
32.899
31.692
36.607
41.185
48.398
23.671
32.527
21.094
25.525
29.324
26.373
31.59
14.151
16.08
17.115
23.199
17.736
31.95
24.938
26.554
23.616
18.034
29.242
27.456
32.8
30.032
19.634
25.131
23.059
28.259
20.103
36.932
28.603
25.297
29.002
28.583
10.094
14.847
20.367
32.118
27.724
29.371
41.313
17.113
42.689
24.006
28.013
22.81
16.572
24.175
24.744
33.289
26.917
17.645
19.403
20.611
39.117
33.274
25.565
50.951
8.174
13.414
25.011
8.525
33.109
19.017
32.21
33.658
17.852
17.089
32.138
31.609
39.696
26.923
19.357
16.177
27.778
23.701
25.854
38.464
18.442
11.158
7.431
20.836

## Sheet: Fig 1C
D_NW
nm
42.118
44.164
35.436
31.155
33.648
33.57
41.48
30.724
31.071
33.093
32.31
34.44
34.41
37.733
34.207
34.84
32.088
46.287
33.974
42.074
54.797
37.189
35.996
33.099
50.76
43.15
39.742
38.012
43.108
34.932
33.55
38.3
44.14
35.905
32.709
30.111
34.391
29.563
28.803
35.886
44.402
38.158
42.35
34.26
37.794
38.577
35.037
43.615
40.79
41.546
36.702
34.854
33.364
34.508
35.665
38.271
38.486
43.661
36.89
27.819
41.757
42.267
37.078
44.437
35.19
30.074
31.495
40.382
56.187
41.475
51.32
42.275
35.682
43.447
39.894
39.32
34.752
28.225
33.479
33.382
33.01
31.475
41.164
37.385
41.149
42.348
42.957
36.7
26.176
42.726
34.548
40.786
37.829
31.397
43.6
39.858
45.614
38.682
40.643
30.695
39.127
44.83
37.878
34.178
47.803
38.167
41.12
45.758
38.703
39.302
40.132
40.717
44.707
36.208
31.915
36.87
42.778
45.88
32.675
33.415
28.739
34.334
34.035
35.682
34.179
31.189
48.632
40.044
36.906
36.569
33.075
55.207
37.586
34.665
44.367
32.933
40.946
46.924
32.921
32.977
36.835
30.263
40.729
43.788
39.516
40.653
45.065
37.173
39.371
36.4
36.144
44.821
36.08
36.906
30.279
50.721

## Sheet: Fig 1E
Sonication Time	L_nw	L_nw err		Sonication Time	L_nw	L_nw err
hours	m	m		hours	m	m
38nm	38nm	38nm		57nm	57nm	57nm
0.05	2.66046e-05	6.18903e-07		0.08	2.93263e-05	9.0091e-07
0.25	8.96099e-06	4.71123e-07		0.25	1.46745e-05	5.85293e-07
0.5	6.05114e-06	2.71368e-07		0.5	9.63336e-06	3.41643e-07
1	3.69869e-06	1.58476e-07		1	6.31914e-06	2.17094e-07
1.5	2.64603e-06	1.13063e-07		1.5	4.56724e-06	1.13384e-07
2	2.27282e-06	1.01533e-07		2	3.62658e-06	1.3532e-07

## Sheet: Fig 1F
Sonication Time	L/D	L/D err		Sonication Time	L/D	L/D err
hours				hours
40nm	40nm	40nm		60nm	60nm	60nm
0.05	694.637	18.53		0.08	533.206	16.6364
0.25	233.968	12.6744		0.25	266.809	10.7408
0.5	157.993	7.37944		0.5	175.152	6.28472
1	96.5715	4.32556		1	114.893	3.99661
1.5	69.087	3.08674		1.5	83.0407	2.11071
2	59.3426	2.76186		2	65.9378	2.48651

## Sheet: Fig 4A
L_nw	L_nw err	Net. Conductivity	Cond. err
um	um	S/m	S/m
26.6046	0.6189	3.98224e+06	415357
8.96099	0.47112	1.74139e+06	181585
6.05114	0.27137	1.32627e+06	138295
3.69869	0.15848	802043	83630.3
2.64603	0.11306	590809	61604.3
2.27282	0.10153	563896	58797.9

## Sheet: Fig 4B
L_nw	L_nw err	Net. Conductivity	Cond. err
um	um	S/m	S/m
29.3263	0.90091	4.15791e+06	439171
14.6745	0.58529	2.09217e+06	220893
9.63336	0.34164	1.71107e+06	180648
6.31914	0.21709	999524	105519
4.56724	0.11338	734818	77573.4
3.62658	0.13532	646972	68299.4

## Sheet: Fig 4C
1/L_nw	1/L_nw err	Resistivity	Resistivity err
m^-1	m^-1	Ohm.m	Ohm.m
37587.5	874.393	2.51115e-07	2.61919e-08
111595	5867.05	5.74255e-07	5.98813e-08
165258	7411.18	7.53994e-07	7.86218e-08
270366	11584.5	1.24682e-06	1.30007e-07
377925	16148	1.69259e-06	1.76488e-07
439982	19654.6	1.77338e-06	1.84912e-07

## Sheet: Fig 4D
1/L_nw	1/L_nw err	Resistivity	Resistivity err
m^-1	m^-1	Ohm.m	Ohm.m
34099.1	1047.53	2.40506e-07	2.5403e-08
68145.5	2717.99	4.77973e-07	5.04648e-08
103806	3681.43	5.8443e-07	6.17018e-08
158249	5436.66	1.00048e-06	1.0562e-07
218951	5435.57	1.36088e-06	1.43666e-07
275742	10288.9	1.54566e-06	1.63172e-07

## Sheet: Fig 5A
Temperature	Rho_net	Rho_net err	Rho_net	Rho_net err	Rho_net	Rho_net err
K	Ohm.m	Ohm.m	Ohm.m	Ohm.m	Ohm.m	Ohm.m
	26.6um	26.6um	6.1um	6.1um	2.3um	2.3um
153.15	2.9795e-07	3.04735e-08	6.60109e-07	6.70535e-08	1.48149e-06	1.5006e-07
163.15	3.13574e-07	3.20714e-08	6.90611e-07	7.01516e-08	1.53807e-06	1.55792e-07
173.15	3.2701e-07	3.34456e-08	7.17137e-07	7.28461e-08	1.58801e-06	1.60849e-07
183.15	3.39603e-07	3.47336e-08	7.4181e-07	7.53523e-08	1.63534e-06	1.65643e-07
193.15	3.52184e-07	3.60203e-08	7.65296e-07	7.77381e-08	1.68165e-06	1.70335e-07
203.15	3.64105e-07	3.72396e-08	7.89002e-07	8.01461e-08	1.7263e-06	1.74857e-07
213.15	3.76113e-07	3.84678e-08	8.12702e-07	8.25535e-08	1.77057e-06	1.79341e-07
223.15	3.86998e-07	3.9581e-08	8.359e-07	8.49099e-08	1.81428e-06	1.83769e-07
233.15	3.98914e-07	4.07997e-08	8.59994e-07	8.73574e-08	1.8596e-06	1.88359e-07
243.15	4.10966e-07	4.20324e-08	8.84025e-07	8.97984e-08	1.90432e-06	1.92889e-07
253.15	4.23161e-07	4.32796e-08	9.07869e-07	9.22205e-08	1.9493e-06	1.97445e-07
263.15	4.35583e-07	4.45501e-08	9.32805e-07	9.47534e-08	1.99464e-06	2.02037e-07
273.15	4.47858e-07	4.58055e-08	9.57045e-07	9.72157e-08	2.03955e-06	2.06586e-07
283.15	4.60772e-07	4.71264e-08	9.87555e-07	1.00315e-07	2.08493e-06	2.11183e-07
293.15	4.82744e-07	4.93736e-08	1.05735e-06	1.07405e-07	2.16183e-06	2.18972e-07

## Sheet: Fig 5B
Temperature	Rho_net	Rho_net err	Rho_net	Rho_net err	Rho_net	Rho_net err
K	Ohm.m	Ohm.m	Ohm.m	Ohm.m	Ohm.m	Ohm.m
	29.3um	29.3um	9.6um	9.6um	3.6um	3.6um
153.15	2.22009e-07	2.29768e-08	6.13026e-07	6.26007e-08	9.47732e-07	9.63972e-08
163.15	2.30839e-07	2.38907e-08	6.42042e-07	6.55638e-08	9.86704e-07	1.00361e-07
173.15	2.39227e-07	2.47588e-08	6.66096e-07	6.80201e-08	1.02229e-06	1.03981e-07
183.15	2.48653e-07	2.57344e-08	6.86394e-07	7.00928e-08	1.05509e-06	1.07317e-07
193.15	2.5458e-07	2.63478e-08	7.09517e-07	7.24541e-08	1.08657e-06	1.10519e-07
203.15	2.63256e-07	2.72457e-08	7.28359e-07	7.43782e-08	1.1151e-06	1.13421e-07
213.15	2.71035e-07	2.80508e-08	7.47944e-07	7.63782e-08	1.14723e-06	1.16689e-07
223.15	2.78397e-07	2.88127e-08	7.67424e-07	7.83674e-08	1.17844e-06	1.19863e-07
233.15	2.87234e-07	2.97272e-08	7.87229e-07	8.03899e-08	1.21054e-06	1.23128e-07
243.15	2.96304e-07	3.06659e-08	8.07973e-07	8.25082e-08	1.2424e-06	1.26369e-07
253.15	3.05607e-07	3.16288e-08	8.28844e-07	8.46395e-08	1.27386e-06	1.29568e-07
263.15	3.14242e-07	3.25225e-08	8.49938e-07	8.67936e-08	1.29774e-06	1.31998e-07
273.15	3.22059e-07	3.33315e-08	8.71079e-07	8.89524e-08	1.31356e-06	1.33607e-07
283.15	3.30472e-07	3.42022e-08	8.91694e-07	9.10576e-08	1.3388e-06	1.36175e-07
293.15	3.4088e-07	3.52794e-08	9.56986e-07	9.77258e-08	1.37419e-06	1.39774e-07

[truncated: 4 more sheets: Fig 5C, Fig 5D, Fig 5E, Fig 5F]
